# Supplementary material for: Cyclodextrin-Enabled Enantioselective Complexation Study of Cathinone Analogs
Source: Molecules. 2024 Feb 16;29(4):876. doi: 10.3390/molecules29040876 (PMC10893103; doi:10.3390/molecules29040876)
Supplement: Supplementary file 1 [file molecules-29-00876-s001.zip]

Archive with 1 entries (1 files):
- molecules-2846339-supplementary.pdf
